# Supplementary material for: Effectiveness of the Cell-Based Quadrivalent Influenza Vaccine (SKYCellflu® QIV) in Children and Adolescents: A Multicenter Test-Negative Case–Control Study in Korea
Source: Vaccines (Basel). 2026 Jan 8;14(1):70. doi: 10.3390/vaccines14010070 (PMC12846570; doi:10.3390/vaccines14010070)
Supplement: Supplementary file 1 [file vaccines-14-00070-s001.zip]

Archive with 1 entries (1 files):
- vaccines-4088106-supplementary.pdf
